# Supplementary material for: Major Gene for Field Stem Rust Resistance Co-Locates with Resistance Gene Sr12 in ‘Thatcher’ Wheat
Source: PLoS One. 2016 Jun 16;11(6):e0157029. doi: 10.1371/journal.pone.0157029 (PMC4911119; doi:10.1371/journal.pone.0157029)
Supplement: S1 Table — (XLSX) [file pone.0157029.s002.xlsx]

## Sheet: Sheet1
Supplemental Table1 Primer sequences for SNP based markers that were mapped to chromosome 3BL using KASP assays
IWA537F		GCAATAGTATGGGTACCCTTGA
IWA537R		GCAATAGTATGGGTACCCTTGG
IWA537com		CCCAAGATGGTTCTTGGTGT
IWA610F		TCCCCCTAAGCTTCCGTTGAG
IWA610R		TCCCCCTAAGCTTCCGTTGAA
IWA610com		TGCAAGCCTAGGTAGTATTGGT
IWA2492F		ACTCGCTTGCATAGATTCCCA
IWA2492R		ACTCGCTTGCATAGATTCCCG
IWA2492com		GGAACGGACAAGTTCTCTGC
IWA2494F		AAACAGGGAGGTCTTCCACCA
IWA2494R		AAACAGGGAGGTCTTCCACCG
IWA2494com		GTAGGCCGTCTTTCATTTTCC
IWA3245F		GAGGTTCCAGACGAGCAGTTTA
IWA3245R		GAGGTTCCAGACGAGCAGTTTC
IWA3245com		GGGCGATTGTAGGCAACATA
IWA4040F		CGATGGAGGTTGCAGTTGCCA
IWA4040R		CGATGGAGGTTGCAGTTGCCG
IWA4040com		GTCAGGGATCTCCAGGTGTG
IWA4613F		ACGACAGATTGATCTAGACCGGAA
IWA4613R		ACGACAGATTGACTAGACCGGAG
IWA4613com		ATCATGGCCAGTGCTTGGT
IWA6086F		CACTCTCTACCCCTCCACACAC
IWA6086R		CACTCTCTACCCCTCCACACAT
IWA6086com		GGGTGAGTAAGCTCGTTTGC
IWA6794F		TCTTGTACAGCTCGTGCTTGTA
IWA6794R		TCTTGTACAGCTCGTGCTTGTG
IWA6794com		GCTGCATCAGCAATAACGAA
IWA7353F		AAACATTGTGTCCCCTTGCTA
IWA7353R		AAACATTGTGTCCCCTTGCTG
IWA7353com		CCTTGTCGATGGTGCTTATG
IWA7860F		GGTTGTGTTGGAGCTATGCCA
IWA7860R		GGTTGTGTTGGAGCTATGCCG
IWA7860com		CCAGAGGACCGAAGTTGGTA
NB-LRR3F		CAGCAACTCAAGATGCTTCTGAG
NB-LRR3R		CAGCAACTCAAGATGCTTCTGAA
NB-LRR3com		ATCAGCAGATCACGAGACCAA
