# Supplementary material for: Major Gene for Field Stem Rust Resistance Co-Locates with Resistance Gene Sr12 in ‘Thatcher’ Wheat
Source: PLoS One. 2016 Jun 16;11(6):e0157029. doi: 10.1371/journal.pone.0157029 (PMC4911119; doi:10.1371/journal.pone.0157029)
Supplement: S2 Table — (XLSX) [file pone.0157029.s003.xlsx]

## Sheet: Sheet1
Supplemental Table 2 - Markers identified by bulked segregant analysis from the 9k iSelect SNP array as being associated with field resistance to stem rust in the RL population.
IWA index	Marker name	Chromosome	Position (cM)
2158	wsnp_Ex_c16627_25162803	2B	322.66
4098	wsnp_Ex_c5123_9089624	2B	322.66
4096	wsnp_Ex_c5123_9088111	2B	322.66
1389	wsnp_Ex_c10796_17575074	2B	327.74
4948	wsnp_Ex_c9628_15927045	2B	327.74
2676	wsnp_Ex_c2203_4129271	2B	333.95
1534	wsnp_Ex_c11748_18884081	2B	333.95
2678	wsnp_Ex_c2203_4130096	2B	333.95
3075	wsnp_Ex_c26818_36041748	2B	334.95
6086	wsnp_JD_c5067_6187376	3B	-
610	wsnp_BQ159467B_Ta_2_1	3B	-
537	wsnp_BG263758B_Ta_2_1	3B	-
4613	wsnp_Ex_c7021_12096881	3B	115.22
7353	wsnp_Ku_c93664_84327484	3B	116.74
8196	wsnp_Ra_rep_c74606_72470419	3B	117.25
7035	wsnp_Ku_c4078_7436510	3B	117.75
6720	wsnp_Ku_c21818_31604716	3B	117.75
4721	wsnp_Ex_c7756_13218814	3B	119.79
3305	wsnp_Ex_c3096_5709257	3B	120.8
3306	wsnp_Ex_c3096_5709369	3B	121.8
6493	wsnp_Ku_c13311_21255891	3B	121.8
1704	wsnp_Ex_c12887_20427158	3B	122.3
5710	wsnp_Ex_rep_c70809_69689636	3B	122.81
8583	wsnp_RFL_Contig4320_5027794	3B	122.81
5711	wsnp_Ex_rep_c70809_69690102	3B	122.81
7516	wsnp_Ku_rep_c72821_72480395	3B	122.81
7512	wsnp_Ku_rep_c72700_72370664	3B	123.81
5775	wsnp_JD_c10602_11238420	3B	124.82
4653	wsnp_Ex_c7291_12517871	3B	125.32
