# Supplementary material for: Major Gene for Field Stem Rust Resistance Co-Locates with Resistance Gene Sr12 in ‘Thatcher’ Wheat
Source: PLoS One. 2016 Jun 16;11(6):e0157029. doi: 10.1371/journal.pone.0157029 (PMC4911119; doi:10.1371/journal.pone.0157029)
Supplement: S3 Table — (XLSX) [file pone.0157029.s004.xlsx]

## Sheet: Sheet1
Supplemental Table 3. Allele survey of SNP markers linked to Sr12 in Australian germplasm and Canadian (North American) germplasm.
Australian allele survey
	SNP markers
	IWA2492	IWA6068	IWA610	IWA537	NB-LRR3
Thatcher	Allele 1	Allele 1	Allele 1	Allele 1	Allele 1
Kunjin	Allele 1	Allele 1	Allele 2	Allele 1	Allele 2
Longreach Crusader	Allele 1	Allele 1	Allele 1	Allele 1	Allele 1
Longreach Lincoln	Allele 1	Allele 1	Allele 1	Allele 1	Allele 1
Mackellar	Allele 1	Allele 1	Allele 1	Allele 1	Allele 1
Molineux	Allele 1	Allele 2	Allele 2	Allele 2	Allele 2
QAL2000	Allele 2	Allele 2	Allele 2	Allele 2	Allele 2
Sentinel	Allele 2	Allele 2	Allele 2	Allele 2	Allele 2
Strezlecki	Allele 1	Allele 1	Allele 2	Allele 1	Allele 2
Suntop	Allele 1	Allele 1	Allele 1	Allele 1	Allele 1
Tennant	Allele 2	Allele 1	Allele 2	Allele 2	Allele 2
Wedin	Allele 1	Allele 1	Allele 1	Allele 1	-
Lancer	Allele 1	Allele 2	Allele 2	Allele 1	Allele 1
Longreach Dakota	Allele 1	Allele 1	Allele 1	Allele 1	Allele 1
Longreach Orion	Allele 2	Allele 2	Allele 2	Allele 2	-
Magenta	Allele 2	Allele 1	Allele 2	Allele 2	Allele 2
Naparoo	Allele 1	Allele 1	Allele 1	Allele 1	Allele 1
QALBIS	Allele 1	Allele 1	Allele 1	Allele 1	Allele 1
Seri 82	Allele 2	Allele 1	Allele 1	Allele 1	Allele 1
Sunbri	Allele 1	Allele 1	Allele 1	Allele 1	Allele 1
Sunvale	Allele 1	Allele 1	Allele 1	Allele 1	Allele 1
Westonia	Allele 1	Allele 1	Allele 1	Allele 1	Allele 1
Lang	Allele 1	Allele 1	Allele 1	Allele 1	Allele 1
Longreach Dart	Allele 1	Allele 1	Allele 1	Allele 1	Allele 1
Longreach Phantom	Allele 2	Allele 2	Allele 2	Allele 2	Allele 2
Mansfield	Allele 1	Allele 1	Allele 2	Allele 1	Allele 2
Orion	Allele 2	Allele 1	Allele 1	Allele 1	Allele 1
Raven	Allele 2	Allele 2	Allele 2	Allele 2	Allele 2
Shield	Allele 2	Allele 2	Allele 2	Allele 2	Allele 2
Sunco	Allele 1	Allele 1	Allele 1	Allele 1	Allele 1
Sunvex	Allele 1	Allele 1	Allele 1	Allele 1	Allele 1
Tjikuri	Allele 1	Allele 1	Allele 1	Allele 1	Allele 1
Whistler	Allele 1	Allele 1	Allele 1	Allele 1	Allele 1
Yawa	Allele 1	Allele 1	Allele 2	Allele 1	Allele 1
Lincoln	Allele 1	Allele 1	Allele 2	Allele 1	Allele 2
Longreach Envoy	Allele 1	Allele 2	Allele 2	Allele 2	Allele 2
Longreach Scout	Allele 1	Allele 2	Allele 2	Allele 2	Allele 2
Maringa	Allele 2	Allele 2	Allele 2	Allele 2	Allele 2
Peake	Allele 1	Allele 1	Allele 1	Allele 1	Allele 1
Rees	Allele 1	Allele 2	Allele 2	Allele 2	Allele 2
Silverstar	Allele 1	Allele 2	Allele 2	Allele 2	Allele 2
Sunelg	Allele 2	-	Allele 2	Allele 2	Allele 2
Sunzell	Allele 1	Allele 1	Allele 2	Allele 1	Allele 2
Trident	Allele 1	Allele 1	Allele 2	Allele 1	Allele 2
WID802	Allele 1	Allele 1	Allele 1	Allele 1	Allele 1
Yenda	Allele 1	Allele 1	Allele 2	Allele 2	Allele 2
Livingston	Allele 1	Allele 1	Allele 1	Allele 1	Allele 1
Longreach Gauntlet	Allele 2	Allele 1	Allele 2	Allele 2	Allele 2
Longreach Spitfire	Allele 2	Allele 1	Allele 2	Allele 1	Allele 2
Marombi	Allele 2	Allele 2	Allele 2	Allele 2	Allele 2
Pelsart	Allele 1	Allele 1	Allele 1	Allele 1	Allele 1
Rosella	Allele 1	Allele 1	Allele 1	Allele 1	Allele 1
Spear	Allele 2	Allele 1	Allele 2	Allele 1	Allele 2
Sunguard	Allele 1	Allele 1	Allele 1	Allele 1	Allele 1
DBA Aurora	Allele 1	Allele 1	Allele 1	Allele 1	Allele 1
Yitpi	Allele 1	Allele 2	Allele 2	Allele 2	Allele 2
Longreach Beaufort	Allele 2	Allele 1	Allele 2	Allele 2	Allele 2
Longreach Gazelle	Allele 2	Allele 2	Allele 2	Allele 2	Allele 2
Lorikeet	Allele 1	Allele 1	Allele 1	Allele 1	Allele 1
Meering	Allele 1	Allele 1	Allele 1	Allele 1	Allele 1
Petrel	Allele 1	Allele 1	Allele 1	Allele 1	Allele 1
Rudd	Allele 1	Allele 1	Allele 1	Allele 1	Allele 1
Spitfire	Allele 2	Allele 1	Allele 2	Allele 2	Allele 2
Sunlin	Allele 2	Allele 2	Allele 2	Allele 2	Allele 2
Tammarin Rock	Allele 2	Allele 2	Allele 2	Allele 2	Allele 2
Ventura	Allele 1	Allele 1	Allele 2	Allele 1	Allele 2
Worrakatta	Allele 2	Allele 1	Allele 1	Allele 1	Allele 1
Zebu	Allele 2	Allele 1	Allele 1	Allele 1	Allele 1
Longreach Catalina	Allele 2	Allele 1	Allele 1	Allele 1	Allele 1
Longreach Guardian	Allele 1	Allele 1	Allele 1	Allele 1	Allele 1
Mace	Allele 2	Allele 2	Allele 2	Allele 2	Allele 2
Merinda	Allele 2	Allele 2	Allele 2	Allele 2	Allele 2
Preston	Allele 2	Allele 2	Allele 2	Allele 2	Allele 2
Saintly	Allele 1	Allele 1	Allele 1	Allele 1	Allele 1
SQP Revenue	Allele 2	Allele 1	Allele 2	Allele 2	Allele 2
Sunsoft 98	Allele 1	Allele 1	Allele 1	Allele 1	Allele 1
Tammin	Allele 2	Allele 2	Allele 2	Allele 2	Allele 2
Waagan	Allele 2	Allele 2	Allele 2	Allele 2	Allele 2
Wyalkatchem	Allele 2	Allele 2	Allele 2	Allele 2	Allele 2
Zippy	Allele 2	Allele 1	Allele 1	Allele 1	Allele 1
Longreach Cobra	Allele 1	Allele 1	Allele 1	Allele 1	Allele 1
Longreach Impala	Allele 1	Allele 1	Allele 1	Allele 1	Allele 1
Machete	Allele 2	Allele 2	Allele 2	Allele 2	Allele 2
Merlin	Allele 1	Allele 1	Allele 2	Allele 2	Allele 2
Pugsley	Allele 1	Allele 1	Allele 2	Allele 1	Allele 2
Scout	Allele 1	Allele 1	Allele 2	Allele 1	Allele 1
Stiletto	Allele 1	Allele 2	Allele 2	Allele 2	Allele 2
Sunstate	Allele 1	Allele 1	Allele 2	Allele 1	Allele 2
Tasman	Allele 2	Allele 1	Allele 1	Allele 1	Allele 1
Wallup	Allele 2	Allele 2	Allele 2	Allele 2	Allele 2
Wylah	Allele 1	Allele 1	Allele 1	Allele 1	Allele 1
Zulu	Allele 1	Allele 1	Allele 1	Allele 1	Allele 1
Canadian Allele survey
AAC Chiffon	-	-	-	-	Allele 1
AAC Innova	-	-	-	-	Allele 1
AC Abbey	-	-	-	-	Allele 1
AC Bellatrix	-	-	-	-	Allele 2
AC Cadillac	-	-	-	-	Allele 1
AC Crystal	-	-	-	-	Allele 1
AC Domain	-	-	-	-	Allele 1
AC Eatonia	-	-	-	-	Allele 1
AC Elsa	-	-	-	-	Allele 1
AC Foremost	-	-	-	-	Allele 1
AC Majestic	-	-	-	-	Allele 1
AC Meena	-	-	-	-	Allele 1
AC Michael	-	-	-	-	Allele 1
AC Nanda	-	-	-	-	Allele 1
AC Reed	-	-	-	-	Allele 1
AC Vista	-	-	-	-	Allele 1
Alikat	-	-	-	-	Allele 1
Apex	-	-	-	-	Allele 2
Ashby	-	-	-	-	Allele 2
Bhishaj	-	-	-	-	Allele 1
Biggar	-	-	-	-	Allele 1
Broatch's Whitehead	-	-	-	-	Allele 2
Buck Manantial	-	-	-	-	Allele 1
Canthatch	-	-	-	-	Allele 1
Canuck	-	-	-	-	Allele 2
Canus	-	-	-	-	Allele 2
CDC Bounty	-	-	-	-	Allele 1
CDC Harrier	-	-	-	-	Allele 1
CDC Kernen	-	-	-	-	Allele 1
CDC Makwa	-	-	-	-	Allele 1
CDC Nexon	-	-	-	-	Allele 2
CDC Origin	-	-	-	-	Allele 2
CDC Osprey	-	-	-	-	Allele 1
CDC Ptarmigan	-	-	-	-	Allele 1
CDC Silex	-	-	-	-	Allele 2
CDC Teal	-	-	-	-	Allele 1
CDC Thrive	-	-	-	-	Allele 1
CDC Zorba	-	-	-	-	Allele 2
Chablis	-	-	-	-	Allele 2
Chinese Spring	-	-	-	-	Allele 2
Chinook	-	-	-	-	Allele 1
Chris	-	-	-	-	Allele 1
Conquer	-	-	-	-	Allele 1
Conway	-	-	-	-	Allele 1
Coronation	-	-	-	-	Allele 2
Cypress	-	-	-	-	Allele 1
Frontana	-	-	-	-	Allele 2
Garnet	-	-	-	-	Allele 2
Hartog	-	-	-	-	Allele 2
Hoffman	-	-	-	-	Allele 2
Huron	-	-	-	-	Allele 2
Kanata	-	-	-	-	Allele 1
Katepwa	-	-	-	-	Allele 1
Kota	-	-	-	-	Allele 2
Ladoga	-	-	-	-	Allele 2
Lake	-	-	-	-	Allele 2
Lancer	-	-	-	-	Allele 2
Laura	-	-	-	-	Allele 1
Leader	-	-	-	-	Allele 1
Lee	-	-	-	-	Allele 2
Little Club	-	-	-	-	Allele 2
LMPG-6S	-	-	-	-	Allele 2
Manitou	-	-	-	-	Allele 1
Marquis	-	-	-	-	Allele 2
McKenzie	-	-	-	-	Allele 2
Morocco	-	-	-	-	Allele 2
Nandu	-	-	-	-	Allele 2
Neepawa	-	-	-	-	Allele 1
Pacific	-	-	-	-	Allele 1
Park	-	-	-	-	Allele 1
Percy	-	-	-	-	Allele 2
Prelude	-	-	-	-	Allele 2
Preston	-	-	-	-	Allele 2
Prodigy	-	-	-	-	Allele 1
Radiant	-	-	-	-	Allele 1
Red Bobs	-	-	-	-	Allele 2
Red Fife	-	-	-	-	Allele 2
Regent	-	-	-	-	Allele 2
Reliance	-	-	-	-	Allele 2
Renfrew	-	-	-	-	Allele 2
Renown	-	-	-	-	Allele 2
Rescue	-	-	-	-	Allele 2
Reward	-	-	-	-	Allele 2
RL 4137	-	-	-	-	Allele 1
RL6071	-	-	-	-	Allele 2
RL90	-	-	-	-	Allele 2
Roblin	-	-	-	-	Allele 1
Ruby	-	-	-	-	Allele 2
Sadash	-	-	-	-	Allele 2
Saunders	-	-	-	-	Allele 2
Sinton	-	-	-	-	Allele 1
Snowhite	-	-	-	-	Allele 1
Stanley	-	-	-	-	Allele 2
Sunstate	-	-	-	-	Allele 2
Suprime	-	-	-	-	Allele 2
Thatcher	-	-	-	-	Allele 1
Thatcher-Lr34	-	-	-	-	Allele 1
